# Supplementary material for: No Time Dependence of Ciprofloxacin Pharmacokinetics in Critically Ill Adults: Comparison of Individual and Population Analyses
Source: Pharmaceutics. 2021 Jul 27;13(8):1156. doi: 10.3390/pharmaceutics13081156 (PMC8402031; doi:10.3390/pharmaceutics13081156)
Supplement: Supplementary file 1 [file pharmaceutics-13-01156-s001.zip]

Archive with 1 entries (1 files):
- pharmaceutics-1274054-supplementary.pdf
